# Supplementary material for: A Randomized Study Evaluating the Effect of Ossein–Hydroxyapatite Complex on the Functional Outcomes of Patients After Conservative Treatment of Distal Radius Fracture
Source: Pharmaceuticals (Basel). 2026 Jun 14;19(6):938. doi: 10.3390/ph19060938 (PMC13304727; doi:10.3390/ph19060938)
Supplement: Supplementary file 1 [file pharmaceuticals-19-00938-s001.zip]

Archive with 1 entries (1 files):
- pharmaceuticals-4333729-Table S1.pdf
